# Supplementary material for: Neurophysiological evidence of efference copies to inner speech
Source: eLife. 2017 Dec 4;6:e28197. doi: 10.7554/eLife.28197 (PMC5714499; doi:10.7554/eLife.28197)
Supplement: Figure 2—source data 1. [file elife-28197-fig2-data1.xlsx]

## Sheet: Figure 2 (N1 - Inner Speech Exp
N1_Fz_Listen	N1_Fz_Match	N1_Fz_Mismatch	N1_FCz_Listen	N1_FCz_Match	N1_FCz_Mismatch	N1_Cz_Listen	N1_Cz_Match	N1_Cz_Mismatch	N1_L_Fz_Listen	N1_L_Fz_Match	N1_L_Fz_Mismatch	N1_L_FCz_Listen	N1_L_FCz_Match	N1_L_FCz_Mismatch	N1_L_Cz_Listen	N1_L_Cz_Match	N1_L_Cz_Mismatch
-3.54144	1.89694	0.970487	-4.29547	1.17833	0.700827	-3.39173	-1.229	-0.860043	107	27	25	98	53	41	51	53	45
-1.11273	0.105228	0.021731	-2.09048	-0.379391	-0.137527	-2.79136	-0.841494	-1.14613	76	65	75	85	65	76	81	68	75
-8.62746	-10.7872	-16.7187	-9.56451	-10.6035	-18.5281	-9.36573	-8.84014	-17.1402	99	90	90	89	86	86	79	80	83
-8.43261	-6.51845	-9.90169	-10.5907	-8.65538	-11.1065	-10.1362	-9.23725	-9.45802	63	62	65	62	61	64	61	61	64
-3.25875	-1.01629	0.785427	-6.32959	-3.31915	-1.14018	-7.64496	-4.82745	-2.74184	68	60	69	68	62	67	70	62	67
-8.68187	-7.54579	-8.6463	-12.543	-10.7367	-9.94001	-11.3494	-8.34989	-6.72979	94	88	89	87	81	84	83	76	81
-1.97047	-2.10821	-4.48779	-1.89211	-1.64817	-3.33055	-1.75553	-1.14863	-1.74087	82	99	99	86	93	95	79	70	67
1.89247	-0.376602	1.1698	0.045391	-0.874721	0.624543	-1.48044	-1.75012	-1.81977	112	73	106	70	71	67	71	70	69
-1.85584	-2.36333	-0.876831	-2.50235	-5.38093	-2.57568	-2.4987	-8.21841	-3.89683	113	110	126	110	110	101	111	111	123
-3.48547	-6.3808	-7.4663	-7.34416	-9.99412	-11.2579	-8.92831	-11.0129	-12.7051	65	101	96	65	66	65	64	64	62
-23.0436	-18.194	-22.5324	-30.8991	-24.5794	-31.4898	-28.7805	-25.4594	-31.6278	104	103	102	100	96	98	98	94	96
-2.80561	-1.6673	-3.2112	-4.14735	-2.1286	-2.85466	-3.82432	-2.31508	-3.08465	59	43	35	63	60	49	63	61	57
-7.5684	-1.61252	-7.65039	-7.90313	-2.48006	-7.3325	-4.69182	-0.7767	-5.78336	78	72	74	77	73	70	76	71	65
-8.32286	-9.87938	-10.5971	-10.5773	-12.2282	-12.9844	-9.71417	-11.3373	-10.9542	86	85	91	87	89	91	88	86	89
-9.48778	-6.58531	-10.2946	-11.2189	-9.10852	-11.5089	-10.7391	-9.4692	-9.53525	102	98	100	93	89	93	81	81	84
-3.47276	-2.04664	-1.38662	-5.15759	-5.36868	-2.80246	-5.50645	-5.96654	-2.72819	75	87	91	74	85	89	72	84	88
-3.80559	-3.56513	-1.23708	-7.10293	-5.00699	-2.87802	-6.95997	-3.62018	-3.93747	98	93	70	96	91	72	89	86	69
-10.9164	-7.96692	-9.69791	-13.331	-9.51808	-11.4191	-11.0434	-8.02772	-8.78413	86	82	93	87	80	89	84	74	84
-2.75707	-6.91125	-5.78138	-3.77075	-8.25554	-7.27878	-3.64712	-7.71291	-6.14964	68	74	94	70	76	89	72	65	83
-9.28056	-6.18946	-10.8859	-12.6353	-11.074	-16.7833	-10.9317	-10.4452	-19.6346	62	58	68	60	59	67	62	63	72
-5.1159	-6.39454	-5.91115	-4.75676	-5.90542	-6.69523	-3.92334	-5.39915	-5.80102	88	84	77	85	82	78	83	77	81
-5.85471	-2.82918	-4.24458	-4.80149	-2.69075	-4.05448	-4.34932	-0.745619	-2.77485	104	107	104	106	105	102	105	102	99
-9.45379	-8.37499	-8.32337	-13.5979	-10.4091	-10.0382	-15.0083	-10.8434	-10.4431	107	103	106	98	96	98	85	63	78
-4.30006	-2.50757	-2.55583	-7.05754	-5.63325	-6.16994	-7.92838	-8.03504	-8.4884	102	69	78	87	80	78	84	78	79
-7.2913	-8.2718	-6.82539	-9.07113	-9.67973	-7.58809	-8.37415	-9.22164	-6.44913	85	76	78	85	74	78	83	69	78
-5.12955	-5.86592	-5.98066	-6.55049	-6.28271	-6.5188	-3.9676	-4.08072	-4.88874	111	102	104	105	99	72	71	72	68
-7.98052	-4.55307	-5.42151	-8.68008	-5.6275	-7.01654	-8.17482	-4.66572	-7.7012	92	81	81	88	79	79	85	78	76
-9.41844	-6.13802	-7.93989	-12.1454	-9.66584	-10.5741	-11.7414	-11.1699	-11.1614	90	95	94	84	89	88	75	75	73
-0.722032	-1.93244	-2.83791	-0.937277	-1.90665	-5.45959	-0.166321	-0.994861	-3.68051	87	86	83	86	87	82	82	57	80
-4.89948	-3.95627	-4.16576	-4.03391	-3.72821	-4.52237	-3.09014	-2.90998	-3.39784	104	103	98	93	92	86	85	87	81
-9.90589	-8.07314	-7.96514	-16.5056	-13.3031	-15.238	-16.9484	-12.8908	-16.9294	65	65	63	64	63	61	63	61	61
-12.9716	-8.77016	-7.76199	-14.843	-12.5347	-10.0502	-12.5255	-13.966	-12.3341	121	125	135	104	74	88	78	74	84
-4.4425	-1.05025	0.038595	-6.82542	-0.822894	-0.28292	-7.27658	-1.50135	-0.732202	96	102	97	93	99	93	92	96	89
-0.740945	-2.85052	-0.991497	-1.83582	-4.41207	-1.48398	-2.384	-4.14991	-1.38363	97	95	101	93	92	97	79	90	94
-2.94965	-7.73738	-8.32473	-2.92816	-6.89451	-8.57769	-3.84569	-6.43647	-10.6797	119	110	116	107	104	109	95	95	87
-3.58141	1.05859	-1.03822	-2.44276	0.976094	-1.17732	-1.07636	1.88078	-0.291162	86	83	77	81	82	77	79	81	77
-4.01755	-4.3125	-4.62746	-5.0263	-4.63094	-5.39661	-4.39259	-4.21711	-4.55099	67	66	63	89	63	63	85	61	63
-4.17639	-2.17244	-2.90681	-6.7953	-4.74789	-3.95886	-6.45527	-4.23621	-2.90474	67	58	60	64	58	58	64	57	57
-2.4845	-1.8586	-2.50609	-3.04035	-2.75838	-3.12805	-3.5419	-3.03701	-3.51184	68	69	71	64	74	68	63	64	63
-2.13089	-3.49033	-4.0363	-2.50448	-4.25176	-4.97469	-2.88102	-4.10386	-5.07331	78	82	83	77	78	83	78	75	82
-2.95875	-1.95912	-3.47947	-5.78322	-4.52999	-6.31564	-4.72704	-4.45979	-6.135	73	74	74	70	71	69	68	69	69
-11.5829	-8.96043	-13.0649	-13.533	-7.36429	-12.3983	-11.3523	-6.64215	-10.9946	95	89	93	92	87	92	88	85	89
