# Supplementary material for: Neurophysiological evidence of efference copies to inner speech
Source: eLife. 2017 Dec 4;6:e28197. doi: 10.7554/eLife.28197 (PMC5714499; doi:10.7554/eLife.28197)
Supplement: Figure 3—source data 1. [file elife-28197-fig3-data1.xlsx]

## Sheet: Figure 3 (P2 - Inner Speech Exp
P2_FCz_Listen	P2_FCz_Match	P2_FCz_Mismatch	P2_Cz_Listen	P2_Cz_Match	P2_Cz_Mismatch	P2_CPz_Listen	P2_CPz_Match	P2_CPz_Mismatch
-0.925366	5.95346	6.04854	0.093266	6.33014	6.50429	-0.169103	6.81071	7.01751
5.83231	6.50752	5.36486	5.54925	5.9745	4.44333	4.00099	4.66376	2.91442
2.76677	2.02668	-2.23736	4.69754	3.90505	0.575601	2.59561	4.718	1.81338
7.44029	7.02599	2.94815	10.9106	9.99418	5.49099	9.50209	8.54219	4.37525
10.0908	8.55469	8.03852	13.8984	11.3003	9.75732	12.6061	11.1828	8.98083
7.30774	4.91394	2.70573	6.28137	6.53058	3.88248	3.31481	5.60466	3.2044
2.60392	13.7748	8.30961	6.86851	17.4377	12.313	6.55639	15.8092	11.6382
2.86059	2.90204	3.0717	4.56968	4.04746	3.09542	4.15758	2.47053	0.965028
7.57276	-2.63285	-1.06281	7.30476	-4.05201	-2.34688	7.72921	-3.1816	-2.56345
2.63379	-1.07532	-0.71304	5.48721	0.865304	0.896144	6.55889	1.45497	1.8845
11.8074	-1.68597	-5.50743	10.9274	-2.52552	-6.47334	5.5659	-5.40578	-10.6809
4.33131	4.912	3.95213	6.35379	5.75903	4.73369	5.94342	5.87009	4.98864
2.89932	8.86687	5.8753	4.80514	11.7128	8.09553	4.35403	12.1362	7.38623
2.35047	0.686437	0.907158	3.40898	1.33377	1.94454	3.48114	1.41454	2.15334
-0.548827	2.8232	-1.53829	3.28968	7.70153	5.02621	3.80493	9.14406	6.40951
1.46885	1.95189	4.62555	2.77146	3.0793	5.98914	3.14378	3.28101	5.36872
4.58659	3.9732	5.07569	11.6734	6.94106	8.55347	11.8345	7.36545	8.774
-1.5052	1.63334	2.02792	0.835758	3.65227	4.08232	2.65246	5.17391	5.08796
5.20765	1.42825	1.57095	6.88285	3.97664	5.18617	7.39021	0.952945	2.68607
6.2862	5.92734	3.64035	12.9961	10.2244	5.08339	12.6756	9.96526	4.13173
2.18482	2.59106	1.60773	0.800522	0.675038	0.298574	-2.16178	-0.381189	-1.44506
7.52925	5.95933	3.5956	9.81211	7.25265	4.54875	9.46066	6.53629	3.03878
4.0641	0.446823	1.70397	10.354	5.21218	6.2832	10.1769	4.54863	5.62713
4.3944	0.947162	-0.827296	2.91797	-2.63213	-4.75865	0.363698	-4.5419	-5.85438
2.48386	4.09415	3.55794	5.5013	5.58038	5.47806	6.46896	4.57312	4.70802
3.54446	7.32026	5.28431	3.99346	6.51746	4.21431	3.20468	5.17166	3.22747
8.79051	6.99544	1.18866	12.3593	9.16373	0.936153	10.3059	8.01755	0.663327
9.97627	11.4218	13.2371	13.0818	11.2338	12.6958	12.0064	8.9824	10.8199
6.09621	2.88723	-0.019622	5.74593	3.38812	0.799634	6.44116	3.23988	-0.056064
6.02027	1.50449	1.2893	9.27956	4.27424	4.03014	8.97414	5.29887	3.3639
7.99383	7.58933	6.2881	8.03674	8.42956	4.97951	5.45704	7.01425	2.46329
1.99083	-4.3557	-1.97603	8.1135	-4.15266	-1.16476	7.63216	-5.57275	-0.963227
8.00896	9.22912	7.98224	6.54693	6.79942	6.15962	3.79867	5.69972	4.34061
7.18328	0.915103	3.6425	9.83038	2.78919	5.27978	8.19236	0.768783	4.03595
0.991439	0.317724	-1.17587	3.16994	1.07239	-1.20172	4.79156	0.9025	-2.70225
2.55463	8.0557	2.53726	6.30089	10.1233	4.81228	8.19812	10.5367	5.91627
-1.48197	2.23518	1.48407	0.059351	2.26553	1.60167	1.51822	2.87828	2.38288
3.13135	8.09377	7.02836	2.86015	7.32951	7.26537	1.54994	6.01763	5.36752
9.13633	8.18624	6.88778	8.89139	7.28542	5.71008	5.95856	5.7441	3.52222
1.53695	-0.722622	1.57617	0.503178	-0.758699	0.750239	-1.12488	-2.41276	-0.621239
9.35944	8.05469	6.43325	9.6213	7.28338	5.81956	7.85797	5.41398	4.42947
8.64489	14.6808	11.4284	8.95616	13.0169	11.0745	4.73543	7.52413	5.33338
