# Supplementary material for: Neurophysiological evidence of efference copies to inner speech
Source: eLife. 2017 Dec 4;6:e28197. doi: 10.7554/eLife.28197 (PMC5714499; doi:10.7554/eLife.28197)
Supplement: Figure 4—source data 1. [file elife-28197-fig4-data1.xlsx]

## Sheet: Figure 4 (P3 - Inner Speech Exp
P3_Cz_Listen	P3_Cz_Match	P3_Cz_Mismatch	P3_CPz_Listen	P3_CPz_Match	P3_CPz_Mismatch	P3_Pz_Listen	P3_Pz_Match	P3_Pz_Mismatch
2.45223	11.9604	14.0474	3.47557	12.505	13.8479	5.37928	12.7249	13.5005
0.334611	4.14841	2.52719	0.479036	4.53326	2.75378	1.08466	4.94233	3.00382
-2.99988	3.91882	2.33299	-3.5613	6.15229	4.14246	-3.59872	8.42178	6.77791
5.91561	7.63974	0.201153	5.85406	8.53164	1.12004	5.38645	7.71606	-0.552093
6.80937	8.4647	12.0411	7.82372	10.5105	12.1308	7.40705	9.75226	10.2578
1.49599	7.08192	3.995	4.2372	7.88268	4.46743	5.18192	6.85736	4.63136
5.56306	16.9584	9.47211	6.07909	17.8895	11.9067	6.06657	17.6621	11.086
9.74533	8.31542	10.3985	9.81107	6.98538	8.42455	9.46131	4.98503	7.76507
-0.098935	-1.58521	-0.948079	3.74795	0.052737	0.363892	3.25313	-13.5021	-4.10311
0.986153	4.16058	7.53983	4.35735	4.96916	9.68427	5.33744	6.73163	9.71391
1.75713	2.44271	-4.69085	3.36126	5.16182	-2.90587	4.22978	6.98773	-0.967396
4.58698	8.2697	5.63702	4.28698	8.25787	5.60706	3.89811	6.71082	4.31243
5.5315	16.4159	10.0068	6.7893	16.9417	10.6777	7.34332	16.1059	10.0561
7.18992	9.27647	8.17432	9.51452	13.2584	11.2417	10.1485	14.2102	12.708
6.50498	10.6206	9.36808	8.64612	13.0719	12.0714	7.15565	13.6744	12.789
6.82609	6.2391	11.3747	7.74339	6.85445	11.2544	7.69318	7.23816	10.1677
5.96748	4.4663	4.778	7.37463	6.15729	5.76573	7.82765	5.46138	4.85067
2.98867	7.07105	8.39802	4.12233	8.9726	9.8957	4.55078	8.788	10.033
5.10926	2.82148	4.69418	4.87071	-0.105249	3.29202	3.69146	0.95351	4.87009
12.4678	14.0856	9.2223	15.3959	16.4372	11.555	16.8836	18.3572	13.383
4.26586	3.80742	1.56025	2.15833	3.96358	1.20536	2.39236	1.79722	0.059459
7.24861	8.55652	4.7562	9.20841	9.85955	5.26669	10.482	9.44253	5.74221
2.79814	1.08193	2.73651	4.08622	1.53607	3.15765	4.56737	1.0986	1.94658
2.66194	4.89645	1.94835	2.54432	4.04737	1.34007	1.4095	2.06781	-0.831757
-2.52009	1.84964	0.750975	-0.394699	1.56643	0.495791	0.52044	2.25214	0.385156
6.38438	10.016	7.19803	6.16633	8.32779	6.76213	4.83965	5.87061	4.47824
5.9207	8.19976	-2.35454	6.79689	8.44958	-1.15996	9.08201	9.57473	0.001302
3.02095	0.643325	0.79923	5.95095	2.58504	3.06711	7.06911	2.67885	3.43689
7.39891	6.92726	4.01156	8.89567	7.7989	3.95988	7.20749	6.32941	3.61956
7.68302	2.58098	2.18575	8.45216	4.74434	2.9067	8.60234	6.78162	5.39561
6.14874	10.5859	6.9886	7.37213	11.361	6.93227	6.49031	10.7158	6.14216
9.69344	14.038	23.3464	11.4061	10.3521	20.3675	12.0683	7.51395	17.2264
1.4145	5.06974	6.85683	1.92057	5.55225	6.69395	1.58008	5.67949	6.11052
2.73648	-1.28779	0.775537	3.66619	-1.07203	2.01623	3.43343	-1.42783	3.1204
0.379401	3.28338	2.93992	1.96593	4.34806	2.50126	2.27495	2.69005	0.37484
6.64523	14.1494	8.90758	10.1845	15.8934	10.9273	12.2172	18.1541	12.1605
2.13456	6.53868	5.53615	3.87004	7.05712	6.14682	4.68369	8.14684	6.63294
5.98214	16.9085	13.6969	4.7586	15.4616	11.853	3.35479	13.7446	10.2222
6.74259	8.19894	7.19733	6.24486	8.50816	6.63516	3.59355	6.38273	4.78915
-3.48403	2.57997	1.3146	-5.1126	0.717486	-0.345884	-4.21634	1.17795	0.241709
7.19408	4.34818	5.13066	7.64468	4.59524	5.62176	6.83697	4.11994	4.50844
8.45827	14.1464	13.4842	6.76537	9.97916	9.07237	3.38397	5.33347	3.68051
