# Supplementary material for: Neurophysiological evidence of efference copies to inner speech
Source: eLife. 2017 Dec 4;6:e28197. doi: 10.7554/eLife.28197 (PMC5714499; doi:10.7554/eLife.28197)
Supplement: Figure 5—source data 1. [file elife-28197-fig5-data1.xlsx]

## Sheet: Figure 5 (N1 - Overt Speech Exp
N1_Fz_Listen	N1_Fz_Match	N1_Fz_Mismatch	N1_Fz_Match_Mc	N1_Fz_Mismatch_Mc	N1_FCz_Listen	N1_FCz_Match	N1_FCz_Mismatch	N1_FCz_Match_Mc	N1_FCz_Mismatch_Mc	N1_Cz_Listen	N1_Cz_Match	N1_Cz_Mismatch	N1_Cz_Match_Mc	N1_Cz_Mismatch_Mc
-3.58851	-8.66075	-8.39216	-3.57977	-3.12356	-3.62052	-5.49211	-5.46013	-3.68538	-3.52904	-3.7294	-7.45634	-6.91724	-4.50023	-3.92163
-2.12454	3.93644	3.12319	-0.543885	-0.993451	-2.06013	3.41883	2.67276	-1.70398	-2.46392	-1.63173	3.32147	3.02973	-0.992149	-1.36647
-4.47662	-8.3625	-9.96289	-3.70346	-5.35906	-5.3147	-9.32752	-10.7434	-5.34017	-6.8531	-4.38342	-8.82468	-10.3662	-4.50629	-6.22373
-2.17969	-0.546529	-1.21261	-4.62062	-4.62948	-2.67882	-0.954247	-1.30948	-6.29809	-6.24472	-3.30895	-4.12186	-4.85628	-5.67021	-6.128
-2.35473	-2.26958	-3.49548	-3.59112	-4.73529	-5.23895	-4.85719	-5.29939	-7.13223	-7.42273	-5.42975	-6.52324	-6.73123	-9.3037	-9.30325
-5.57975	-13.1377	-15.6085	-16.2789	-18.8317	-6.71732	-14.3691	-18.1865	-18.2286	-22.2128	-7.03668	-13.7117	-20.0183	-18.188	-24.4052
-0.711117	-7.14574	-8.32225	-7.16433	-8.33609	-2.06421	-8.47716	-9.82739	-8.49997	-9.89389	-2.54185	-10.0321	-11.1584	-9.51414	-10.7981
-4.56189	-23.4577	-31.4106	-11.2387	-19.4992	-5.45018	-24.3941	-33.9954	-14.5155	-24.2048	-5.11068	-22.9591	-31.7662	-14.5891	-23.4099
-7.8909	-8.90699	-7.23309	-5.50919	-3.93804	-10.5724	-8.51041	-7.60428	-4.87517	-4.19099	-11.0708	-10.0592	-9.31031	-2.27512	-1.39565
-8.96452	-3.58052	-6.16713	-13.2293	-15.8438	-9.71975	-2.83468	-5.54042	-12.2065	-14.9705	-9.3402	-1.0616	-5.23057	-10.4596	-13.3099
-3.79421	8.26631	7.13275	-1.57614	-2.22189	-3.98751	-19.9231	-34.3735	-30.1455	-45.347	-2.35283	-23.4886	-40.2621	-33.1614	-50.6577
-1.22422	-5.50026	-3.44128	-7.938	-5.86654	-3.25736	-6.77314	-5.39292	-8.89514	-7.59993	-5.45543	-8.92037	-9.20969	-10.4658	-10.7596
-4.20688	-7.68804	-5.66808	-6.49803	-4.51862	-4.96697	-6.7298	-4.48732	-6.72736	-4.57228	-4.61613	-5.19783	-2.80315	-4.83461	-2.52013
-2.53999	-12.1714	-13.9673	-7.5467	-8.57039	-3.34899	-12.4285	-14.958	-6.95953	-8.94147	-3.80202	-15.9432	-14.2994	-9.31635	-7.09709
-5.42004	-11.4526	-12.4423	-9.69351	-10.5971	-5.94988	-12.522	-14.4589	-12.8618	-14.7561	-4.63746	-12.6708	-15.4223	-12.3819	-15.1336
-5.77887	-10.0658	-6.99911	-8.69079	-5.62414	-5.95651	-9.24032	-5.64335	-8.46659	-4.86578	-4.24094	-6.07182	-1.89924	-5.88664	-1.62409
-4.31597	-15.6994	-13.294	-13.2241	-10.9112	-4.89639	-17.1649	-13.3811	-16.0829	-12.3792	-4.04009	-16.5373	-12.9796	-16.6858	-13.0583
-9.11782	-1.83852	-17.3875	-1.99195	-20.5198	-12.7327	-2.14004	-21.247	-2.77177	-25.5324	-14.9814	-1.6254	-20.9864	-3.26972	-26.4802
-4.62561	-7.97286	-12.1608	-1.26848	-6.11228	-4.1798	-6.94087	-11.9349	-1.21794	-6.82925	-3.97798	-4.9502	-10.6409	-1.18067	-7.14475
-1.22305	-4.2481	-1.64957	-1.21536	1.7029	-1.98219	-7.58623	-5.96165	-3.77987	-2.10929	-3.19604	-11.6725	-9.99717	-7.00749	-5.30705
-10.623	-10.1447	-16.7257	-11.8748	-18.7247	-12.6444	-8.94563	-17.7603	-13.0121	-22.0396	-14.6802	-8.30474	-21.9167	-12.9763	-26.6317
-5.655	-6.93261	-6.30931	-4.2489	-3.63775	-5.66036	-6.9769	-6.4195	-4.52292	-3.98876	-3.73318	-5.00699	-4.22396	-3.37002	-2.78342
-3.62306	-1.67187	-2.07471	-7.63554	-9.13385	-4.77093	-2.28918	-2.46081	-10.2611	-11.0413	-5.36116	-2.22107	-2.28606	-10.2066	-10.9465
-2.51322	-8.6966	-9.71079	-4.3801	-5.07081	-4.56356	-13.499	-14.6408	-7.66581	-9.01889	-6.77309	-16.8832	-18.6884	-10.4904	-12.3384
-7.78621	-6.11727	-9.40837	-6.20403	-9.39457	-8.6473	-6.02444	-8.86792	-7.56673	-10.2316	-8.62273	-4.35625	-6.83493	-6.13252	-8.36498
-5.20643	-9.33366	-11.9448	-6.0925	-8.70188	-6.0012	-9.93859	-13.8927	-6.77152	-10.7017	-4.58041	-8.97895	-12.9512	-4.93343	-8.99142
-8.73852	-6.45815	-4.72256	-6.52197	-4.2582	-10.0581	-6.48091	-4.25875	-8.48763	-5.53559	-8.34387	-3.81352	-1.76563	-7.48898	-5.21647
-5.37695	-11.946	-12.6954	-5.42269	-5.14773	-6.66719	-12.7851	-13.7479	-5.45194	-6.43437	-5.89123	-9.90816	-10.6619	-2.22569	-2.96762
-5.37933	-14.8167	-17.0771	-8.14439	-10.429	-9.33588	-15.3887	-18.9404	-10.8973	-14.6013	-11.3956	-14.4414	-18.8082	-11.8496	-16.2894
-6.59933	-11.376	-14.3256	-3.18856	-6.49601	-8.12056	-11.0602	-13.8374	-3.20359	-5.96862	-8.14571	-8.96083	-11.1415	-2.53276	-4.70345
